# Supplementary material for: Evaluating the effects of giraffe skin disease and wire snare wounds on the gaits of free-ranging Nubian giraffe
Source: Sci Rep. 2023 Feb 3;13:1959. doi: 10.1038/s41598-023-28677-y (PMC9898309; doi:10.1038/s41598-023-28677-y)
Supplement: Supplementary file 1 — Supplementary Information. [file 41598_2023_28677_MOESM1_ESM.xlsx]

## Sheet: Variable Definitions
Variable name	Description
relStrideLength	relative stride length calculated as stride length in pixels divided by shoulder height in pixels
meanStrideDuration	mean stride duration reported in seconds
relSpeed	relative speed calculated as relative stride length divided by mean stride duration
meanLimbPhase	mean limb phase equivalent to the proportion of stride duration separating hindlimb touchdown from ipsilateral forelimb touchdown
meanNSL	mean number of supporting limbs quantified by averaging the portion of stride duration in which individuals were supported by zero, one, two, three or four limbs, respectively
Ipsilateral_DFAI	asymmetry index for ipsilateral duty factors equal to ((Ldf - Rdf) / (0.5 (Ldf + Rdf)) *100, where Ldf = mean of left forelimb and left hindlimb duty factors and Rdf = mean of right forelimb and right hindlimb duty factors.
Neck_PeakDorsalExtension	peak dorsal extension of the neck- Points located at the base of the tail, apex of the dorsal spinous processes of the thoracic vertebrae (i.e., “withers”), and apex of the occipital bone posterior to the ossicones were used to generate the neck angle
Neck_ PeakVentralFlexion	peak ventral flexion of the neck- Points located at the base of the tail, apex of the dorsal spinous processes of the thoracic vertebrae (i.e., “withers”), and apex of the occipital bone posterior to the ossicones were used to generate the neck angle
Neck_ROM	neck range of motion equal to the difference of peak dorsal extension and peak ventral flexion

## Sheet: Giraffe_Gait_Data_Supplementary
Video_Number	Frame_Start	Sex	Snare	SkinDisease	relStrideLength	meanStrideDuration	relSpeed	meanLimbPhase	meanNSL	Ipsilateral_DFAI	Neck_PeakDorsalExtension	Neck_ PeakVentralFlexion	Neck_ROM
20	47	male	no	no	1.38912	2.27727	0.609993	10.7213	2.68116	0.348535	174.145	188.806	14.661
20	181	male	no	no	1.27497	2.25225	0.56609	11.4794	2.67647	-1.98707	174.431	193.171	18.74
20	318	male	no	no	1.11285	2.27727	0.488677	11.7965	2.68182	1.5255	177.107	189.796	12.689
20	452	male	no	no	1.17107	2.27727	0.514245	11.3971	2.75	0.361593	174.455	192.154	17.699
25	25	male	no	no	1.43314	2.01034	0.712885	10.2459	2.59016	-11.8722	167.753	186.358	18.605
25	145	male	no	no	1.38328	2.05205	0.674097	11.4785	2.67742	0.78353	172.484	185.527	13.043
25	270	male	no	no	1.22466	2.1021	0.582589	12.2984	2.6875	-2.04031	170.143	185.208	15.065
26	21	male	no	no	1.08243	2.46914	0.438386	13.3928	2.77143	3.99861	NA	NA	NA
89	17	male	yes	no	0.953358	2.32732	0.409638	8.9253	2.74648	-3.19192	169.078	178.344	9.266
89	151	male	yes	no	0.769706	2.31898	0.331916	7.91735	2.71831	-10.6921	NA	NA	NA
89	289	male	yes	no	0.983782	2.1438	0.458895	8.53175	2.68182	-4.66972	NA	NA	NA
89	416	male	yes	no	0.9374	2.09375	0.447713	8.80695	2.70968	-2.51335	175.591	186.285	10.694
89	541	male	yes	no	0.888864	2.2439	0.396124	9.9978	2.70588	-7.01931	178.849	191.146	12.297
147	362	male	yes	no	1.35204	2.16883	0.623395	9.6815	2.625	3.68616	181.798	193.228	11.43
147	491	male	yes	no	1.22843	2.11044	0.582071	11.9048	2.63492	3.29414	178.992	192.288	13.296
147	618	male	yes	no	1.28218	2.26893	0.565104	12.7508	2.66667	-5.55722	178.087	190.112	12.025
151	120	male	yes	yes	1.06482	2.12712	0.500591	9.37495	2.60938	-8.09719	NA	NA	NA
151	250	male	yes	yes	1.27691	2.25225	0.566951	12.2202	2.64179	-4.87071	NA	NA	NA
151	385	male	yes	yes	1.23021	2.26059	0.544198	10.7386	2.57353	-7.44485	178.547	192.362	13.815
151	521	male	yes	yes	1.28174	2.3023	0.556723	10.9442	2.67647	-7.4544	NA	NA	NA
151	658	male	yes	yes	1.24737	2.41074	0.517422	11.7954	2.62857	-6.98296	NA	NA	NA
151	802	male	yes	yes	1.1647	2.344	0.496886	10.9909	2.64286	-6.35576	NA	NA	NA
151	942	male	yes	yes	1.1686	2.36903	0.493281	11.343	2.66197	-4.97613	NA	NA	NA
166	25	male	yes	yes	1.16432	2.3023	0.505722	11.5829	2.67164	-3.52551	NA	NA	NA
166	166	male	yes	yes	1.11606	2.41908	0.461358	12.0047	2.74667	-5.76673	NA	NA	NA
166	309	male	yes	yes	1.03645	2.31064	0.448558	12.557	2.70588	-6.93888	NA	NA	NA
166	452	male	yes	yes	1.05474	2.26059	0.466577	11.4903	2.65672	-4.16346	NA	NA	NA
166	586	male	yes	yes	0.898163	2.31064	0.388708	12.2309	2.63768	2.33195	176.977	187.784	10.807
208	2	male	no	no	1.22919	2.22722	0.551893	12.5	2.63636	-4.21789	NA	NA	NA
208	135	male	no	no	1.26151	2.3023	0.547934	14.3841	2.65714	-2.18498	NA	NA	NA
208	273	male	no	no	1.24274	2.26059	0.549743	14.0748	2.69118	-0.735126	NA	NA	NA
208	409	male	no	no	1.26533	2.4024	0.526694	14.5753	2.72857	-2.16555	NA	NA	NA
208	623	male	no	no	1.34055	2.41074	0.556076	13.4608	2.71233	2.4471	NA	NA	NA
220	13	male	yes	yes	1.13478	2.47747	0.458038	10.8895	2.75343	-2.69379	189.012	211.564	22.552
220	158	male	yes	yes	1.21002	2.22722	0.543287	10.9001	2.65151	1.07727	NA	NA	NA
220	292	male	yes	yes	1.11038	2.27727	0.487591	12.2205	2.71014	-2.9801	NA	NA	NA
220	427	male	yes	yes	1.13	2.22722	0.507359	11.2845	2.65151	-5.98768	NA	NA	NA
220	561	male	yes	yes	1.03241	2.4024	0.429743	13.9012	2.67606	-0.723561	176.18	189.545	13.365
220	710	male	yes	yes	1.03476	2.42742	0.426279	11.6338	2.68	-7.50203	176.42	188.59	12.17
220	854	male	yes	yes	1.02543	2.43576	0.420988	12.3288	2.68493	-8.2475	176.385	189.491	13.106
279	593	male	no	yes	1.1755	2.09375	0.561433	12.686	2.65574	-1.53476	182.81	194.302	11.492
279	713	male	no	yes	1.0274	2.06873	0.496632	13.3164	2.68254	-0.501103	182.27	192.908	10.638
297	21	male	yes	yes	1.24396	2.35235	0.528818	11.6999	2.66667	-1.15078	180.071	192.011	11.94
297	161	male	yes	yes	0.928029	2.88621	0.321539	10.8023	2.88636	-3.05277	NA	NA	NA
299	202	male	no	yes	1.33833	2.21054	0.605431	12.4039	2.69697	0.372505	187.393	197.366	9.973
299	335	male	no	yes	1.24145	2.26059	0.54917	11.2845	2.80303	1.36785	186.344	199.999	13.655
299	634	male	no	yes	1.26893	2.28561	0.55518	12.5	2.77941	0	185.284	196.254	10.97
299	775	male	no	yes	1.28146	2.30229	0.556602	12.3188	2.73913	0	NA	NA	NA
316	20	male	no	yes	1.24182	2.09375	0.593106	13.0953	2.77778	-3.614	185.352	199.303	13.951
316	325	male	no	yes	1.21135	2.09375	0.578554	13.1913	2.66667	-4.37547	184.701	197.511	12.81
333	41	male	no	no	1.1623	2.66933	0.435428	13.9742	2.87342	-0.351068	185.302	202.342	17.04
343	8	male	no	no	1.23365	2.4024	0.513509	14.2244	2.75343	1.72734	181.304	204.502	23.198
343	167	male	no	no	1.3329	2.43576	0.547221	15.1932	2.77027	-5.47481	NA	NA	NA
343	313	male	no	no	1.15366	2.49415	0.462546	13.6047	2.775	5.68999	192.814	206.634	13.82
343	457	male	no	no	1.4265	2.28561	0.624123	13.1394	2.73913	0.690615	190.396	197.807	7.411
343	592	male	no	no	1.45578	2.27727	0.639267	13.6029	2.69118	0.310592	187.251	203.334	16.083
355	74	male	yes	yes	0.941052	2.17718	0.432235	11.9231	2.64615	-8.21834	173.552	187.68	14.128
355	205	male	yes	yes	1.11086	2.17718	0.51023	11.3181	2.6087	-10.4455	185.143	200.3	15.157
355	336	male	yes	yes	1.01928	2.07707	0.490727	10.7143	2.65079	-3.7435	172.143	185.687	13.544
355	455	male	yes	yes	0.972666	2.14381	0.453709	11.1476	2.72131	-4.71324	174.95	189.802	14.852
357	279	male	no	yes	1.30572	2.15215	0.606704	12.0132	2.73846	1.16519	176.371	195.081	18.71
365	2	male	yes	no	1.19151	2.19385	0.543113	12.4856	2.70769	-3.44901	NA	NA	NA
365	135	male	yes	no	1.09598	2.2439	0.488428	13.2612	2.73239	-11.6633	178.331	188.402	10.071
365	438	male	yes	no	1.06562	2.26059	0.471392	10.9114	2.66667	-4.16204	178.789	188.792	10.003
365	578	male	yes	no	1.22802	2.27727	0.539253	12.5	2.69118	-2.15874	176.74	188.954	12.214
391	1	male	no	yes	0.903558	2.17718	0.415014	12.2988	2.71875	0.780677	NA	NA	NA
391	134	male	no	yes	1.06243	2.58592	0.41085	13.8427	2.95946	5.76205	175.473	188.047	12.574
399	17	male	no	yes	0.957592	2.26894	0.422045	11.7647	2.73529	2.89393	173.688	183.51	9.822
399	155	male	no	yes	1.28438	2.25225	0.570265	11.5753	2.72727	-1.84837	173.753	186.024	12.271
399	289	male	no	yes	1.32775	2.18552	0.60752	11.0839	2.75385	-7.2238	176.201	185.565	9.364
399	418	male	no	yes	1.35142	2.18552	0.618351	10.7481	2.72727	-2.41521	182.486	194.839	12.353
399	548	male	no	yes	1.27957	2.22723	0.574514	11.5864	2.83333	4.88075	185.338	199.931	14.593
400	57	male	no	yes	1.3342	2.41074	0.553439	14.16	2.69863	-8.234	176.864	186.384	9.52
400	207	male	no	yes	1.26082	2.82783	0.445863	15.8398	2.98864	-5.5829	170.364	180.57	10.206
401	21	male	yes	yes	1.22559	2.11879	0.578439	11.7791	2.87879	-3.27524	176.133	186.883	10.75
402	1	male	yes	no	0.506901	2.26894	0.223409	14.0975	2.78788	-2.24752	NA	NA	NA
402	137	male	yes	no	0.559769	2.16049	0.259093	14.1614	2.76119	-2.63233	NA	NA	NA
402	268	male	yes	no	0.85095	2.4024	0.354208	14.404	2.8209	-7.19602	NA	NA	NA
402	408	male	yes	no	1.28407	1.99366	0.644076	12.3884	2.78125	-3.78614	NA	NA	NA
402	534	male	yes	no	1.04432	2.05205	0.508914	11.3559	2.78462	-5.85619	NA	NA	NA
402	654	male	yes	no	1.11517	2.21054	0.504477	14.7819	2.72308	-7.4278	NA	NA	NA
405	3	male	no	no	1.21355	2.4441	0.496523	13.2636	2.64865	-3.08159	186.702	201.366	14.664
405	149	male	no	no	1.23298	2.31898	0.531691	12.9503	2.7	2.90948	NA	NA	NA
405	290	male	no	no	1.3411	2.26059	0.593255	12.3106	2.76471	2.49145	193.885	218.911	25.026
418	12	male	yes	yes	1.09841	2.36903	0.463654	10.4527	2.75343	-4.71859	NA	NA	NA
418	310	male	yes	yes	1.53729	2.26893	0.67754	10.4527	2.70312	-5.39484	NA	NA	NA
439	9	male	no	yes	1.45288	2.2439	0.647477	11.4732	2.73134	5.6082	NA	NA	NA
439	140	male	no	yes	1.56971	2.31898	0.676899	12.9555	2.68657	1.09157	169.894	184.989	15.095
439	283	male	no	yes	1.65097	2.31898	0.711938	12.5933	2.68116	1.87575	NA	NA	NA
439	424	male	no	yes	1.74538	2.32732	0.749954	11.9565	2.71831	0.360181	172.494	183.408	10.914
439	563	male	no	yes	1.73967	2.28561	0.761141	13.1137	2.71429	1.82449	173.348	184.124	10.776
439	698	male	no	yes	1.58472	2.26893	0.698442	12.6891	2.71642	1.04475	NA	NA	NA
439	832	male	no	yes	1.51941	2.36903	0.641363	13.5788	2.68116	-3.24217	190.185	213.457	23.272
439	971	male	no	yes	1.6034	2.31064	0.693922	11.619	2.9	1.91367	190.123	212.366	22.243
439	1110	male	no	yes	1.47037	2.26059	0.650436	12.8572	2.70149	2.91981	191.412	208.552	17.14
451	18	male	no	yes	1.57089	2.38571	0.65846	13.2273	2.80822	-1.42143	185.325	195.48	10.155
451	159	male	no	yes	1.55198	2.17717	0.712844	11.7886	2.75807	-1.0608	173.597	187.951	14.354
486	54	male	yes	yes	1.33263	3.20319	0.416032	12.7347	2.92632	-23.5333	168.263	179.233	10.97
656	13	male	no	no	1.23496	2.36904	0.521292	12.5603	2.73529	-8.33958	NA	NA	NA
656	157	male	no	no	1.25376	2.29396	0.546546	12.9085	2.75362	-2.14112	NA	NA	NA
656	293	male	no	no	1.22522	2.31064	0.530252	13.7681	2.71014	-0.737857	177.922	194.22	16.298
656	431	male	no	no	1.27934	2.26059	0.565932	13.1394	2.72464	-3.66306	177.858	197.138	19.28
656	566	male	no	no	1.20003	2.24391	0.534794	13.9628	2.77273	0.727131	181.553	195.42	13.867
656	700	male	no	no	1.19467	2.31064	0.517031	12.7883	2.69565	-5.4646	186.386	198.798	12.412
656	839	male	no	no	1.11066	2.45245	0.452877	14.7567	2.76119	-5.51061	NA	NA	NA
656	993	male	no	no	1.08469	2.45245	0.442289	15.0272	2.79221	-1.95605	178.08	190.14	12.06
866	98	male	yes	yes	1.02388	2.68602	0.38119	13.7781	2.94505	8.14268	178.372	191.102	12.73
866	252	male	yes	yes	0.922957	2.16049	0.427197	11.7692	2.73134	-0.837992	174.313	185.324	11.011
866	378	male	yes	yes	0.800811	2.12713	0.376475	10.0927	2.75	4.34053	NA	NA	NA
998	10	male	no	no	1.30153	2.25225	0.57788	10.5469	2.68657	-3.31062	NA	NA	NA
998	146	male	no	no	1.32817	2.11044	0.629332	13.8059	2.71212	3.20016	185.79	192.74	6.95
998	276	male	no	no	1.27109	2.26059	0.562281	13.943	2.76923	-2.13057	183.57	191.96	8.39
2123	24	male	no	no	1.2311	2.25225	0.546608	14.1918	2.71642	-1.35596	182.73	192.878	10.148
9692	3	male	no	yes	1.18232	2.33567	0.506201	13.9736	2.72464	-3.59439	184.62	192.304	7.684
9692	143	male	no	yes	1.26975	2.36904	0.535979	10.0622	2.66667	-0.697182	NA	NA	NA
